# Supplementary material for: Chondroitin Sulfate/Dermatan Sulfate Hybrid Chains from Swim Bladder: Isolation, Structural Analysis, and Anticoagulant Activity
Source: Mar Drugs. 2023 Dec 21;22(1):9. doi: 10.3390/md22010009 (PMC10817686; doi:10.3390/md22010009)
Supplement: Supplementary file 1 [file marinedrugs-22-00009-s001.zip]

Archive with 1 entries (1 files):
- marinedrugs-2724374-supplementary.pdf
